# Supplementary material for: MAID : An effect size based model for microarray data integration across laboratories and platforms
Source: BMC Bioinformatics. 2008 Jul 10;9:305. doi: 10.1186/1471-2105-9-305 (PMC2483727; doi:10.1186/1471-2105-9-305)
Supplement: Additional file 1 — GO over-represented categories. Contains the file of all GO over-represented (p value ≤ 0.05) BP categories obtained with the MAID model (see also Table 1). [file 1471-2105-9-305-S1.xls]

## Sheet: Sheet1
GO over-represented categories	GOBPID	Pvalue	OddsRatio	ExpCount	Count	Size
immune response	GO:0006955	8.38675e-08	3.55873	11.2459	31	196
organismal physiological process	GO:0050874	1.34907e-07	2.68662	24.4426	50	426
response to biotic stimulus	GO:0009607	4.70503e-07	3.18266	12.7377	32	222
defense response	GO:0006952	4.75669e-07	3.24331	12.1066	31	211
response to stimulus	GO:0050896	2.75061e-05	2.15363	28.2295	49	492
regulation of caspase activity	GO:0043281	0.000319582	22.4146	0.401639	4	7
response to pest, pathogen or parasite	GO:0009613	0.0010051	2.71538	6.82787	16	119
response to other organism	GO:0051707	0.00132099	2.63555	7	16	122
physiological process	GO:0007582	0.00477112	2.1958	146.254	157	2549
neurotransmitter metabolism	GO:0042133	0.00547203	12.5273	0.401639	3	7
response to oxidative stress	GO:0006979	0.00665082	6.70732	0.803279	4	14
cell-cell signaling	GO:0007267	0.00773881	2.27616	6.88525	14	120
response to wounding	GO:0009611	0.00920947	2.39177	5.62295	12	98
negative regulation of caspase activity	GO:0043154	0.0094495	33.241	0.172131	2	3
inflammatory response	GO:0006954	0.00959004	3.01667	3.04098	8	53
regulation of hydrolase activity	GO:0051336	0.0102137	4.42525	1.37705	5	24
regulation of enzyme activity	GO:0050790	0.0116662	2.40911	5.10656	11	89
positive regulation of biological process	GO:0048518	0.0125922	1.83848	12.623	21	220
neurophysiological process	GO:0050877	0.0150209	2.14194	6.71311	13	117
caspase activation	GO:0006919	0.0181875	16.6145	0.229508	2	4
positive regulation of caspase activity	GO:0043280	0.0181875	16.6145	0.229508	2	4
neurotransmitter catabolism	GO:0042135	0.0181875	16.6145	0.229508	2	4
response to external stimulus	GO:0009605	0.0194835	2.0595	6.94262	13	121
cytosolic calcium ion homeostasis	GO:0051480	0.0217585	6.25455	0.631148	3	11
elevation of cytosolic calcium ion concentration	GO:0007204	0.0217585	6.25455	0.631148	3	11
protein amino acid N-linked glycosylation	GO:0006487	0.0217585	6.25455	0.631148	3	11
response to stress	GO:0006950	0.0272158	1.61228	16.9262	25	295
regulation of adenylate cyclase activity	GO:0045761	0.0278113	5.55758	0.688525	3	12
regulation of lyase activity	GO:0051339	0.0278113	5.55758	0.688525	3	12
apoptotic program	GO:0008632	0.0278113	5.55758	0.688525	3	12
G-protein signaling, coupled to IP3 second messenger	GO:0007200	0.0278113	5.55758	0.688525	3	12
regulation of cyclase activity	GO:0031279	0.0278113	5.55758	0.688525	3	12
phenol metabolism	GO:0018958	0.0291768	11.0723	0.286885	2	5
synaptogenesis	GO:0007416	0.0291768	11.0723	0.286885	2	5
antigen presentation	GO:0019882	0.0291768	11.0723	0.286885	2	5
positive regulation of cell motility	GO:0051272	0.0291768	11.0723	0.286885	2	5
L-amino acid transport	GO:0015807	0.0291768	11.0723	0.286885	2	5
catecholamine metabolism	GO:0006584	0.0291768	11.0723	0.286885	2	5
positive regulation of locomotion	GO:0040017	0.0291768	11.0723	0.286885	2	5
fatty acid desaturation	GO:0006636	0.0291768	11.0723	0.286885	2	5
glycoprotein metabolism	GO:0009100	0.0334432	3.10498	1.83607	5	32
calcium ion homeostasis	GO:0006874	0.0339757	3.71545	1.2623	4	22
oxygen and reactive oxygen species metabolism	GO:0006800	0.0339757	3.71545	1.2623	4	22
response to virus	GO:0009615	0.0339757	3.71545	1.2623	4	22
JAK-STAT cascade	GO:0007259	0.0346637	5	0.745902	3	13
biogenic amine metabolism	GO:0006576	0.0346637	5	0.745902	3	13
skeletal development	GO:0001501	0.0375142	2.65302	2.52459	6	44
biopolymer glycosylation	GO:0043413	0.0393451	3.51861	1.31967	4	23
protein amino acid glycosylation	GO:0006486	0.0393451	3.51861	1.31967	4	23
positive regulation of cellular process	GO:0048522	0.0398491	1.69398	10.8443	17	189
phagocytosis	GO:0006909	0.0421333	8.3012	0.344262	2	6
cytoskeletal anchoring	GO:0007016	0.0421333	8.3012	0.344262	2	6
intercellular junction assembly	GO:0007043	0.0421333	8.3012	0.344262	2	6
intercellular junction assembly and maintenance	GO:0045216	0.0421333	8.3012	0.344262	2	6
positive regulation of adenylate cyclase activity	GO:0045762	0.0421333	8.3012	0.344262	2	6
synapse organization and biogenesis	GO:0050808	0.0421333	8.3012	0.344262	2	6
adenylate cyclase activation	GO:0007190	0.0421333	8.3012	0.344262	2	6
positive regulation of hydrolase activity	GO:0051345	0.0421333	8.3012	0.344262	2	6
positive regulation of lyase activity	GO:0051349	0.0421333	8.3012	0.344262	2	6
positive regulation of cyclase activity	GO:0031281	0.0421333	8.3012	0.344262	2	6
excretion	GO:0007588	0.0421333	8.3012	0.344262	2	6
di-, tri-valent inorganic cation homeostasis	GO:0030005	0.0421648	2.88872	1.95082	5	34
metal ion homeostasis	GO:0006875	0.0421648	2.88872	1.95082	5	34
organic acid biosynthesis	GO:0016053	0.0423036	4.5438	0.803279	3	14
regulation of neurotransmitter levels	GO:0001505	0.0423036	4.5438	0.803279	3	14
amino acid derivative metabolism	GO:0006575	0.0423036	4.5438	0.803279	3	14
carboxylic acid biosynthesis	GO:0046394	0.0423036	4.5438	0.803279	3	14
positive regulation of physiological process	GO:0043119	0.0437702	1.69925	10.1557	16	177
cell homeostasis	GO:0019725	0.0453292	2.51852	2.63934	6	46
